# Supplementary material for: Metabolomics in plasma of Malawian children 7 years after surviving severe acute malnutrition: “ChroSAM” a cohort study
Source: eBioMedicine. 2019 Jun 27;45:464–72. doi: 10.1016/j.ebiom.2019.06.041 (PMC6642285; doi:10.1016/j.ebiom.2019.06.041)
Supplement: Supplementary file 2 — Suplementary material 2 Differences in metabolites between SAM survivors and siblings or community controls. [file mmc2.xlsx]

## Sheet: Sheet1
Suplementary Table 2. Differences in serum metabolites between SAM survivors and siblings or community controls
							Group Differences							Inpatient anthropometry						Heigth-for-age at ChroSAM*
				SAM	Siblings	Controls	SAM vs CC			SAM vs SB				Lowest weigth-for-height			Lowest weigth-for-age
		Technique		n=69	n=44	n=37	β	SE	FDR-p	β	SE	FDR-p		β	SE	FDR-p	β	SE	FDR-p	β	SE	FDR-p
Organic acids and derivatives	1	NMR	2-Hydroxybutyric acid	20 [15-26]	23 [18-32]	25 [16-32]	0.15	0.12	0.98	0.055	0.12	0.98		0.03	0.056	0.99	0.057	0.058	0.98	-0.08	0.042	0.27
	2	NMR	3-Hydroxybutyric acid	75 [31-240]	81 [37-290]	95 [53-270]	0.3	0.27	0.98	-0.0077	0.27	1		0.081	0.11	0.99	-0.016	0.12	0.99	-0.3	0.093	0.1
	3	NMR	Acetic acid	65 [45-110]	59 [44-120]	79 [65-110]	0.12	0.12	0.98	-0.0025	0.12	1		0.12	0.05	0.75	0.11	0.053	0.98	-0.021	0.041	0.73
	4	NMR	Acetoacetate	13 [7.8-32]	14 [9-32]	15 [9.5-41]	0.087	0.23	0.98	0.031	0.23	0.98		0.077	0.096	0.99	0.082	0.1	0.98	-0.26	0.078	0.1
	5	NMR	Betaine	52 [36-70]	49 [40-69]	54 [46-63]	0.018	0.12	0.98	-0.043	0.12	0.98		-0.067	0.052	0.99	-0.063	0.058	0.98	-0.0034	0.041	0.97
	6	NMR	Citric acid	280 [210-330]	280 [200-360]	280 [250-330]	0.012	0.086	0.98	0.026	0.086	0.98		-0.065	0.032	0.88	-0.013	0.036	0.98	0.056	0.03	0.29
	7	NMR	Creatine	30 [16-43]	25 [18-38]	21 [12-32]	-0.26	0.16	0.98	0.063	0.16	0.98		0.25	0.073	0.24	0.15	0.081	0.98	-0.1	0.058	0.31
	8	NMR	Formate	83 [72-100]	78 [66-91]	78 [69-87]	-0.075	0.057	0.98	-0.1	0.057	0.98		-0.033	0.026	0.99	0.00013	0.028	1	-0.0018	0.021	0.97
	9	NMR	Isobutyric acid	7.9 [6-10]	8.3 [6.5-10]	8.6 [7.1-9.9]	0.0016	0.072	1	-0.011	0.072	0.98		0.017	0.031	0.99	-0.022	0.037	0.98	-0.062	0.025	0.15
	10	NMR	L-Lactic acid	4500 [3600-6100]	4600 [3400-6600]	4500 [3500-5800]	-0.049	0.085	0.98	-0.038	0.086	0.98		-0.058	0.037	0.99	-0.054	0.039	0.98	-0.031	0.03	0.51
	11	NMR	Pyruvic acid	280 [230-350]	290 [210-350]	300 [210-350]	-0.061	0.076	0.98	-0.038	0.076	0.98		0.02	0.059	0.99	-0.055	0.034	0.98	-0.019	0.027	0.63
	12	NMR	Succinate	9.8 [7.9-14]	11 [7.7-15]	10 [7.9-14]	-0.072	0.13	0.98	-0.077	0.13	0.98		0.057	0.12	0.99	0.0094	0.061	0.99	-0.074	0.044	0.32
Ketones and derivatives	13	NMR	Acetone	70 [48-120]	90 [54-130]	94 [52-120]	0.087	0.14	0.98	0.15	0.14	0.98		-0.036	0.046	0.99	0.074	0.066	0.98	-0.074	0.05	0.38
Organic nitrogen compounds	14	NMR	Choline	23 [19-28]	20 [17-25]	25 [18-30]	-0.0021	0.084	1	-0.17	0.084	0.98		-0.024	0.033	0.99	-0.036	0.036	0.98	-0.007	0.031	0.9
Carnitines and derivatives	15	NMR	L-Carnitine	48 [37-59]	46 [41-59]	48 [41-54]	0.0066	0.068	0.99	-0.029	0.068	0.98		-0.031	0.029	0.99	-0.0098	0.031	0.98	0.024	0.024	0.51
Sugars, alcohol and derivatives	16	NMR	D-Glucose	3900 [3200-4500]	3800 [3100-4500]	4200 [3300-4600]	0.04	0.067	0.98	-0.02	0.067	0.98		0.0095	0.032	0.99	0.012	0.034	0.98	0.04	0.024	0.32
	17	NMR	Glycerol	290 [240-370]	290 [240-360]	300 [260-340]	-0.025	0.13	0.98	0.013	0.13	0.99		-0.056	0.064	0.99	-0.025	0.067	0.98	-0.063	0.047	0.42
	18	NMR	Methanol	470 [310-670]	370 [290-550]	410 [300-610]	-0.083	0.11	0.98	-0.13	0.11	0.98		-0.0028	0.03	0.99	-0.013	0.049	0.98	-0.033	0.038	0.57
	19	NMR	Propylene glycol	10 [8.4-12]	11 [9.1-12]	9.3 [7.8-11]	-0.11	0.066	0.98	-0.029	0.066	0.98		0.0023	0.036	0.99	0.021	0.031	0.98	-0.026	0.024	0.48
Amino acids and derivatives, μmol/L	20	NMR	Creatinine	33 [28-40]	38 [32-42]	36 [31-42]	0.098	0.057	0.98	0.14	0.057	0.98		0.012	0.019	0.99	-0.014	0.029	0.98	0.051	0.02	0.15
	21	NMR	L-arginine	78 [49-110]	71 [39-93]	93 [69-120]	0.3	0.27	0.98	-0.33	0.27	0.98		-0.034	0.025	0.99	-0.037	0.12	0.98	0.022	0.099	0.9
	22	NMR	Methionine	33 [29-37]	33 [29-37]	33 [30-37]	0.05	0.048	0.98	0.034	0.048	0.98		-0.0074	0.022	0.99	0.025	0.021	0.98	0.015	0.017	0.57
	23	NMR	Ornithine	180 [170-210]	190 [150-210]	190 [160-200]	-0.029	0.048	0.98	-0.045	0.048	0.98		-0.069	0.032	0.85	0.0087	0.018	0.98	-0.011	0.017	0.66
	24	NMR	Valine	170 [140-190]	170 [160-190]	170 [140-190]	-0.015	0.052	0.98	0.013	0.052	0.98		0.05	0.064	0.99	0.021	0.024	0.98	0.024	0.018	0.42
Acyl Carnitines	1	Targeted MS/MS	C0	21 [18-27]	22 [18-28]	22 [19-29]	0.084	0.065	0.98	0.038	0.065	0.98		0.022	0.046	0.99	0.03	0.033	0.98	0.031	0.024	0.42
	2	Targeted MS/MS	C10	0.12 [0.093-0.17]	0.14 [0.099-0.19]	0.14 [0.11-0.18]	0.061	0.11	0.98	0.044	0.11	0.98		0.042	0.038	0.99	0.039	0.052	0.98	-0.028	0.039	0.63
	3	Targeted MS/MS	C10:1	0.14 [0.11-0.18]	0.16 [0.12-0.21]	0.15 [0.13-0.19]	0.1	0.084	0.98	0.069	0.084	0.98		0.024	0.028	0.99	0.037	0.042	0.98	-0.025	0.031	0.59
	4	Targeted MS/MS	C10:2	0.03 [0.023-0.037]	0.032 [0.023-0.038]	0.03 [0.027-0.038]	0.016	0.063	0.98	0.035	0.063	0.98		0.019	0.037	0.99	0.00082	0.03	1	-0.0066	0.023	0.86
	5	Targeted MS/MS	C12	0.07 [0.056-0.095]	0.079 [0.058-0.11]	0.076 [0.061-0.1]	0.046	0.088	0.98	-0.017	0.089	0.98		0.02	0.039	0.99	0.028	0.039	0.98	-0.05	0.032	0.35
	6	Targeted MS/MS	C12:1	0.091 [0.071-0.13]	0.096 [0.073-0.11]	0.092 [0.077-0.12]	0.035	0.093	0.98	-0.031	0.093	0.98		0.015	0.023	0.99	0.029	0.041	0.98	-0.057	0.034	0.32
	7	Targeted MS/MS	C14	0.033 [0.03-0.042]	0.036 [0.031-0.042]	0.034 [0.03-0.041]	0.014	0.056	0.98	-0.0049	0.056	0.99		0.024	0.042	0.99	0.017	0.024	0.98	-0.027	0.02	0.42
	8	Targeted MS/MS	C14:1	0.068 [0.056-0.1]	0.079 [0.051-0.11]	0.077 [0.062-0.097]	0.042	0.1	0.98	-0.026	0.1	0.98		-0.0043	0.032	0.99	0.028	0.043	0.98	-0.089	0.037	0.17
	9	Targeted MS/MS	C14:1-OH	0.011 [0.0091-0.015]	0.012 [0.009-0.017]	0.013 [0.01-0.016]	0.12	0.077	0.98	0.035	0.077	0.98		0.042	0.075	0.99	-0.021	0.034	0.98	-0.044	0.028	0.35
	10	Targeted MS/MS	C14:2	0.036 [0.021-0.053]	0.038 [0.023-0.057]	0.041 [0.027-0.062]	0.26	0.16	0.98	0.021	0.16	0.98		-0.035	0.032	0.99	0.052	0.077	0.98	-0.091	0.058	0.35
	11	Targeted MS/MS	C16	0.098 [0.08-0.11]	0.11 [0.08-0.15]	0.1 [0.081-0.13]	-0.015	0.08	0.98	0.017	0.08	0.98		0.0066	0.044	0.99	-0.031	0.035	0.98	-0.04	0.029	0.41
	12	Targeted MS/MS	C16:2	0.011 [0.0081-0.016]	0.011 [0.0086-0.016]	0.012 [0.0092-0.017]	0.12	0.1	0.98	0.021	0.1	0.98		-0.013	0.024	0.99	0.015	0.046	0.98	-0.05	0.038	0.42
	13	Targeted MS/MS	C18	0.029 [0.025-0.034]	0.029 [0.023-0.034]	0.029 [0.024-0.032]	-0.066	0.058	0.98	-0.031	0.058	0.98		-0.029	0.039	0.99	-0.024	0.027	0.98	-0.047	0.021	0.19
	14	Targeted MS/MS	C18:1	0.13 [0.1-0.19]	0.17 [0.11-0.22]	0.15 [0.12-0.18]	0.027	0.088	0.98	0.054	0.088	0.98		0.012	0.042	0.99	-0.018	0.042	0.98	-0.046	0.032	0.39
	15	Targeted MS/MS	C18:2	0.11 [0.088-0.16]	0.13 [0.092-0.2]	0.13 [0.11-0.16]	0.11	0.096	0.98	0.11	0.096	0.98		0.036	0.049	0.99	0.026	0.046	0.98	-0.019	0.035	0.72
	16	Targeted MS/MS	C2	4.6 [3.3-7.1]	5.1 [3.6-7.1]	5.3 [4.4-7.7]	0.21	0.11	0.98	0.071	0.11	0.98		0.081	0.039	0.88	0.047	0.051	0.98	-0.095	0.041	0.17
	17	Targeted MS/MS	C3	0.37 [0.22-0.49]	0.34 [0.3-0.44]	0.35 [0.25-0.49]	0.042	0.085	0.98	0.068	0.085	0.98		-0.00092	0.01	0.99	0.067	0.042	0.98	-0.022	0.031	0.63
	18	Targeted MS/MS	C3:1	0.065 [0.062-0.07]	0.064 [0.06-0.069]	0.063 [0.06-0.067]	-0.025	0.023	0.98	-0.032	0.023	0.98		0.1	0.037	0.61	-0.0032	0.011	0.98	-0.0039	0.0083	0.76
	19	Targeted MS/MS	C3-DC (C4-OH)	0.071 [0.036-0.13]	0.058 [0.033-0.11]	0.065 [0.033-0.12]	-0.056	0.18	0.98	-0.14	0.18	0.98		0.092	0.032	0.57	0.056	0.088	0.98	0.11	0.065	0.32
	20	Targeted MS/MS	C4	0.15 [0.13-0.2]	0.16 [0.13-0.19]	0.15 [0.13-0.2]	-0.02	0.082	0.98	-0.0033	0.082	1		0.022	0.084	0.99	0.074	0.041	0.98	-0.04	0.03	0.42
	21	Targeted MS/MS	C5	0.083 [0.069-0.11]	0.1 [0.076-0.12]	0.08 [0.068-0.11]	-0.022	0.077	0.98	0.093	0.078	0.98		-0.011	0.019	0.99	0.11	0.033	0.25	0.031	0.028	0.49
	22	Targeted MS/MS	C5:1	0.034 [0.031-0.038]	0.037 [0.033-0.041]	0.038 [0.034-0.044]	0.093	0.042	0.98	0.073	0.042	0.98		-0.00012	0.027	1	-0.0073	0.02	0.98	-0.017	0.016	0.5
	23	Targeted MS/MS	C5:1-DC	0.011 [0.0089-0.014]	0.011 [0.0089-0.013]	0.012 [0.0096-0.014]	0.075	0.064	0.98	0.0086	0.064	0.98		0.039	0.039	0.99	0.0097	0.028	0.98	-0.026	0.023	0.47
	24	Targeted MS/MS	C6 (C4:1-DC)	0.045 [0.034-0.062]	0.047 [0.037-0.062]	0.048 [0.038-0.066]	0.1	0.093	0.98	-0.00015	0.093	1		-0.022	0.045	0.99	0.062	0.043	0.98	-0.069	0.034	0.25
	25	Targeted MS/MS	C7-DC	0.024 [0.02-0.035]	0.028 [0.02-0.037]	0.028 [0.021-0.033]	0.062	0.1	0.98	0.02	0.1	0.98		0.036	0.037	0.99	-0.029	0.047	0.98	-0.067	0.037	0.31
	26	Targeted MS/MS	C8	0.096 [0.078-0.13]	0.1 [0.083-0.15]	0.11 [0.086-0.13]	0.054	0.081	0.98	0.089	0.081	0.98		-0.02	0.03	0.99	0.025	0.039	0.98	-0.053	0.029	0.3
Lysophophatidylcholine, μmol/L	1	Targeted MS/MS	Lyso PC a C16:0	65 [57-80]	69 [53-90]	64 [54-78]	-0.013	0.067	0.98	-0.0042	0.067	1		-0.039	0.034	0.99	-0.055	0.032	0.98	-0.013	0.024	0.72
	2	Targeted MS/MS	Lyso PC a C16:1	1.6 [1.2-2]	1.6 [1.2-2.3]	1.5 [1.2-1.8]	-0.076	0.077	0.98	-0.017	0.077	0.98		-0.0057	0.034	0.99	-0.056	0.037	0.98	-0.012	0.028	0.79
	3	Targeted MS/MS	Lyso PC a C17:0	1.5 [1.1-1.8]	1.4 [1.1-1.7]	1.4 [1.3-1.5]	-0.011	0.07	0.98	-0.012	0.07	0.98		-0.0057	0.035	0.99	-0.069	0.035	0.98	-0.027	0.025	0.5
	4	Targeted MS/MS	Lyso PC a C18:0	21 [18-27]	22 [18-26]	21 [17-24]	-0.031	0.072	0.98	-0.016	0.072	0.98		-0.039	0.03	0.99	-0.063	0.036	0.98	-0.017	0.026	0.66
	5	Targeted MS/MS	Lyso PC a C18:1	11 [9-13]	11 [8.7-14]	10 [8.5-12]	-0.06	0.066	0.98	0.0094	0.066	0.98		-0.00063	0.037	1	-0.061	0.031	0.98	-0.015	0.024	0.67
	6	Targeted MS/MS	Lyso PC a C18:2	14 [12-17]	15 [12-18]	14 [12-17]	0.014	0.074	0.98	0.029	0.074	0.98		-0.05	0.036	0.99	-0.03	0.04	0.98	0.026	0.027	0.53
	7	Targeted MS/MS	Lyso PC a C20:3	1.2 [0.99-1.8]	1.2 [0.89-1.6]	1.1 [0.97-1.3]	-0.065	0.081	0.98	-0.044	0.081	0.98		-0.031	0.03	0.99	-0.091	0.037	0.97	-0.011	0.029	0.81
	8	Targeted MS/MS	Lyso PC a C20:4	4.9 [3.9-6.1]	4.9 [4.1-6.3]	5.2 [4.2-6.2]	0.059	0.065	0.98	0.03	0.065	0.98		-0.011	0.037	0.99	-0.084	0.03	0.85	-0.023	0.024	0.53
	9	Targeted MS/MS	Lyso PC a C26:0	0.33 [0.26-0.44]	0.33 [0.27-0.39]	0.35 [0.23-0.42]	-0.096	0.082	0.98	-0.08	0.082	0.98		0.034	0.043	0.99	-0.019	0.038	0.98	-0.016	0.03	0.72
	10	Targeted MS/MS	Lyso PC a C28:0	0.35 [0.26-0.53]	0.36 [0.27-0.45]	0.36 [0.25-0.46]	-0.097	0.098	0.98	-0.056	0.098	0.98		0.03	0.039	0.99	0.029	0.045	0.98	-0.0063	0.036	0.93
	11	Targeted MS/MS	Lyso PC a C28:1	0.35 [0.28-0.56]	0.36 [0.27-0.47]	0.37 [0.3-0.48]	-0.071	0.088	0.98	-0.064	0.089	0.98		0.017	0.034	0.99	0.024	0.041	0.98	-0.024	0.032	0.62
Phophatidylcholine acyl-alkyl, μmol/L	1	Targeted MS/MS	PC aa C24:0	0.12 [0.094-0.15]	0.12 [0.1-0.14]	0.12 [0.094-0.15]	-0.047	0.075	0.98	-0.028	0.075	0.98		0.016	0.022	0.99	-0.0021	0.037	1	-0.008	0.027	0.86
	2	Targeted MS/MS	PC aa C28:1	0.88 [0.77-1.1]	0.87 [0.71-1.1]	0.91 [0.8-1.1]	-0.0085	0.053	0.98	-0.072	0.053	0.98		0.019	0.025	0.99	0.017	0.023	0.98	-0.019	0.02	0.51
	3	Targeted MS/MS	PC aa C30:0	2 [1.7-2.2]	1.8 [1.5-2.3]	1.8 [1.6-2.3]	-0.067	0.056	0.98	-0.042	0.056	0.98		0.03	0.028	0.99	0.038	0.026	0.98	-0.021	0.02	0.51
	4	Targeted MS/MS	PC aa C32:0	13 [11-16]	13 [11-16]	14 [11-15]	0.02	0.06	0.98	-0.019	0.06	0.98		-0.03	0.055	0.99	0.058	0.029	0.98	-0.02	0.022	0.56
	5	Targeted MS/MS	PC aa C32:1	7.6 [5-10]	6.8 [4.8-10]	6.5 [4.9-9.1]	-0.21	0.12	0.98	-0.14	0.12	0.98		0.083	0.038	0.85	0.013	0.059	0.98	-0.053	0.043	0.43
	6	Targeted MS/MS	PC aa C32:2	1.5 [1.2-2.1]	1.5 [1.3-1.9]	1.5 [1.3-1.9]	-0.013	0.079	0.98	0.019	0.079	0.98		0.03	0.024	0.99	0.088	0.041	0.98	-0.032	0.029	0.48
	7	Targeted MS/MS	PC aa C32:3	0.26 [0.21-0.33]	0.26 [0.22-0.31]	0.27 [0.25-0.31]	0.016	0.054	0.98	-0.02	0.054	0.98		-0.021	0.028	0.99	0.013	0.026	0.98	-0.023	0.02	0.45
	8	Targeted MS/MS	PC aa C34:1	130 [110-170]	120 [100-170]	120 [110-140]	-0.11	0.069	0.98	-0.08	0.069	0.98		0.041	0.02	0.88	-0.011	0.031	0.98	-0.05	0.025	0.25
	9	Targeted MS/MS	PC aa C34:2	290 [240-320]	260 [240-310]	280 [250-320]	0.033	0.046	0.98	-0.031	0.046	0.98		0.029	0.031	0.99	0.049	0.021	0.98	-0.023	0.017	0.42
	10	Targeted MS/MS	PC aa C34:3	8.4 [6.7-11]	8.4 [7-10]	8.6 [7.5-10]	-0.038	0.064	0.98	-0.031	0.064	0.98		0.024	0.029	0.99	0.045	0.032	0.98	-0.028	0.023	0.45
	11	Targeted MS/MS	PC aa C34:4	0.87 [0.68-1]	0.88 [0.68-1.1]	0.88 [0.74-1.1]	-0.039	0.067	0.98	-0.017	0.067	0.98		0.031	0.03	0.99	-0.0003	0.031	1	-0.04	0.024	0.32
PC_aa_C38_6	12	Targeted MS/MS	PC aa C36:0	2 [1.6-2.5]	2.1 [1.7-2.5]	2.2 [2-2.8]	0.041	0.065	0.98	-0.0099	0.065	0.98		-0.023	0.027	0.99	0.0078	0.032	0.98	-0.04	0.024	0.32
PC_aa_C40_6	13	Targeted MS/MS	PC aa C36:1	36 [28-45]	31 [27-36]	31 [25-34]	-0.11	0.061	0.98	-0.088	0.061	0.98		0.035	0.019	0.99	-0.033	0.029	0.98	-0.048	0.022	0.2
	14	Targeted MS/MS	PC aa C36:2	170 [150-190]	160 [140-180]	160 [140-180]	-0.022	0.04	0.98	-0.041	0.04	0.98		-0.00031	0.02	1	0.028	0.02	0.98	-0.024	0.015	0.32
	15	Targeted MS/MS	PC aa C36:3	80 [70-91]	72 [63-81]	72 [65-87]	-0.041	0.047	0.98	-0.064	0.047	0.98		0.0035	0.018	0.99	-0.0029	0.021	0.99	-0.026	0.017	0.36
	16	Targeted MS/MS	PC aa C36:4	140 [130-170]	140 [120-160]	160 [140-170]	0.034	0.043	0.98	-0.045	0.043	0.98		0.0074	0.034	0.99	-0.012	0.019	0.98	-0.038	0.016	0.17
	17	Targeted MS/MS	PC aa C36:5	6.7 [5.7-8.6]	6.9 [5.3-8.4]	7.4 [5.7-8.5]	-0.032	0.081	0.98	-0.058	0.081	0.98		0.032	0.033	0.99	-0.021	0.035	0.98	-0.067	0.029	0.17
	18	Targeted MS/MS	PC aa C36:6	0.37 [0.27-0.45]	0.4 [0.31-0.46]	0.41 [0.36-0.48]	0.035	0.076	0.98	0.016	0.076	0.98		0.024	0.023	0.99	-0.0016	0.036	1	-0.047	0.027	0.32
	19	Targeted MS/MS	PC aa C38:0	2.8 [2.3-3.4]	2.8 [2.3-3.2]	3 [2.4-3.6]	0.036	0.053	0.98	-0.014	0.053	0.98		0.11	0.1	0.99	0.0058	0.025	0.98	-0.045	0.019	0.17
	20	Targeted MS/MS	PC aa C38:1	0.49 [0.25-0.65]	0.55 [0.33-0.75]	0.58 [0.38-0.8]	0.38	0.2	0.98	0.38	0.2	0.98		-0.008	0.027	0.99	0.053	0.12	0.98	-0.011	0.073	0.94
	21	Targeted MS/MS	PC aa C38:3	42 [36-53]	38 [32-47]	40 [34-45]	-0.052	0.059	0.98	-0.091	0.059	0.98		0.012	0.024	0.99	-0.04	0.028	0.98	-0.042	0.021	0.25
	22	Targeted MS/MS	PC aa C38:4	110 [96-130]	110 [93-130]	120 [110-140]	0.032	0.049	0.98	-0.027	0.049	0.98		-0.00029	0.022	1	-0.021	0.025	0.98	-0.043	0.017	0.16
	23	Targeted MS/MS	PC aa C38:5	37 [31-43]	36 [30-41]	37 [33-42]	-0.027	0.051	0.98	-0.038	0.051	0.98		0.031	0.026	0.99	-0.014	0.023	0.98	-0.046	0.018	0.15
	24	Targeted MS/MS	PC aa C38:6	56 [42-66]	52 [47-70]	62 [55-72]	0.094	0.058	0.98	-0.0076	0.058	0.98		0.013	0.021	0.99	0.0063	0.029	0.98	-0.054	0.021	0.15
	25	Targeted MS/MS	PC aa C40:1	0.52 [0.46-0.66]	0.56 [0.45-0.64]	0.57 [0.52-0.68]	0.046	0.048	0.98	-0.028	0.048	0.98		0.014	0.028	0.99	0.0026	0.023	0.99	-0.014	0.018	0.59
	26	Targeted MS/MS	PC aa C40:2	0.38 [0.32-0.51]	0.38 [0.32-0.45]	0.4 [0.35-0.49]	0.0047	0.064	1	-0.04	0.064	0.98		0.011	0.02	0.99	0.0036	0.029	0.99	-0.0095	0.023	0.79
	27	Targeted MS/MS	PC aa C40:3	0.69 [0.6-0.78]	0.67 [0.56-0.76]	0.67 [0.58-0.81]	0.00031	0.05	1	-0.04	0.05	0.98		-0.0083	0.03	0.99	0.0037	0.021	0.99	-0.033	0.018	0.29
	28	Targeted MS/MS	PC aa C40:4	4.4 [3.6-5.5]	4.1 [3.3-5]	4.1 [3.3-4.8]	-0.081	0.066	0.98	-0.072	0.066	0.98		-0.0017	0.029	0.99	-0.03	0.031	0.98	-0.046	0.024	0.26
	29	Targeted MS/MS	PC aa C40:5	11 [8.5-13]	9.9 [7.9-11]	9.9 [8-11]	-0.087	0.065	0.98	-0.091	0.065	0.98		0.022	0.028	0.99	-0.019	0.031	0.98	-0.055	0.023	0.17
	30	Targeted MS/MS	PC aa C40:6	25 [20-29]	22 [19-28]	25 [23-30]	0.022	0.059	0.98	-0.048	0.059	0.98		0.02	0.024	0.99	-0.014	0.03	0.98	-0.064	0.021	0.1
	31	Targeted MS/MS	PC aa C42:0	0.72 [0.6-0.84]	0.69 [0.61-0.82]	0.79 [0.68-0.89]	0.086	0.054	0.98	-0.0079	0.054	0.98		0.013	0.023	0.99	0.0037	0.026	0.99	-0.033	0.02	0.32
	32	Targeted MS/MS	PC aa C42:1	0.39 [0.34-0.47]	0.41 [0.33-0.47]	0.46 [0.38-0.54]	0.079	0.054	0.98	-0.0042	0.055	1		0.0069	0.021	0.99	-0.0011	0.026	1	-0.03	0.02	0.37
	33	Targeted MS/MS	PC aa C42:2	0.25 [0.22-0.31]	0.26 [0.23-0.29]	0.27 [0.23-0.31]	0.018	0.047	0.98	-0.0095	0.047	0.98		0.0016	0.022	0.99	-0.0016	0.023	1	-0.013	0.017	0.61
	34	Targeted MS/MS	PC aa C42:4	0.27 [0.24-0.32]	0.27 [0.22-0.31]	0.26 [0.22-0.31]	-0.028	0.052	0.98	-0.023	0.052	0.98		0.031	0.022	0.99	-0.014	0.023	0.98	-0.014	0.019	0.63
	35	Targeted MS/MS	PC aa C42:5	0.44 [0.39-0.54]	0.41 [0.36-0.51]	0.45 [0.36-0.51]	-0.078	0.056	0.98	-0.079	0.056	0.98		-0.0017	0.023	0.99	0.011	0.024	0.98	-0.051	0.02	0.15
	36	Targeted MS/MS	PC aa C42:6	0.6 [0.5-0.69]	0.56 [0.45-0.64]	0.57 [0.48-0.65]	-0.053	0.054	0.98	-0.072	0.054	0.98		0.0042	0.034	0.99	-0.027	0.024	0.98	-0.037	0.02	0.27
Phophatidylcholine diacyl, μmol/L	1	Targeted MS/MS	PC ae C30:0	0.23 [0.18-0.28]	0.23 [0.18-0.29]	0.23 [0.18-0.28]	-0.049	0.077	0.98	-0.032	0.077	0.98		0.017	0.058	0.99	0.0016	0.036	1	0.00066	0.028	0.99
	2	Targeted MS/MS	PC ae C30:1	0.11 [0.079-0.18]	0.13 [0.1-0.16]	0.12 [0.07-0.16]	-0.18	0.13	0.98	-0.0031	0.13	1		0.021	0.029	0.99	0.0057	0.061	0.99	-0.035	0.048	0.63
	3	Targeted MS/MS	PC ae C32:1	2.5 [2-2.8]	2.4 [2-2.8]	2.5 [2.1-3]	0.023	0.061	0.98	-0.013	0.061	0.98		0.027	0.027	0.99	0.039	0.03	0.98	-0.019	0.022	0.57
	4	Targeted MS/MS	PC ae C32:2	0.51 [0.41-0.62]	0.52 [0.41-0.6]	0.5 [0.43-0.62]	-0.014	0.058	0.98	-0.028	0.058	0.98		0.027	0.029	0.99	0.031	0.029	0.98	-0.021	0.021	0.51
	5	Targeted MS/MS	PC ae C34:0	0.97 [0.81-1.1]	0.88 [0.7-1.1]	0.9 [0.75-1.1]	-0.058	0.064	0.98	-0.069	0.064	0.98		0.0025	0.028	0.99	0.027	0.031	0.98	-0.027	0.023	0.46
	6	Targeted MS/MS	PC ae C34:1	6.5 [5.7-7.6]	6.3 [5-7.4]	6.4 [5.2-7.1]	-0.02	0.059	0.98	-0.047	0.06	0.98		0.031	0.024	0.99	0.014	0.03	0.98	-0.029	0.022	0.42
	7	Targeted MS/MS	PC ae C34:2	6.6 [5.6-7.8]	6.2 [5.6-7.6]	6.9 [6.2-7.9]	0.04	0.051	0.98	-0.0087	0.051	0.98		0.047	0.025	0.99	0.031	0.026	0.98	-0.022	0.019	0.45
	8	Targeted MS/MS	PC ae C34:3	6.3 [4.8-7.5]	6.3 [5-8.1]	7 [5.9-8.5]	0.12	0.059	0.98	0.048	0.059	0.98		-0.011	0.044	0.99	0.025	0.028	0.98	0.0061	0.022	0.87
	9	Targeted MS/MS	PC ae C36:0	1.1 [0.69-1.5]	1.1 [0.81-1.4]	0.98 [0.76-1.5]	-0.12	0.1	0.98	-0.077	0.1	0.98		0.011	0.027	0.99	-0.02	0.047	0.98	-0.032	0.038	0.57
	10	Targeted MS/MS	PC ae C36:1	4.7 [3.8-6.2]	4.4 [3.8-5.6]	4.6 [3.8-5.3]	-0.07	0.061	0.98	-0.071	0.061	0.98		0.047	0.02	0.75	-0.0089	0.029	0.98	-0.041	0.022	0.28
	11	Targeted MS/MS	PC ae C36:2	7.5 [6.7-9]	7.3 [6.2-8]	7.7 [6.7-8.5]	0.014	0.045	0.98	-0.034	0.045	0.98		0.02	0.022	0.99	0.023	0.022	0.98	-0.042	0.016	0.15
	12	Targeted MS/MS	PC ae C36:3	4.2 [3.5-4.9]	4 [3.4-4.5]	4.3 [3.8-4.7]	0.038	0.048	0.98	-0.026	0.049	0.98		0.00097	0.021	0.99	0.01	0.023	0.98	-0.031	0.018	0.31
	13	Targeted MS/MS	PC ae C36:4	13 [11-14]	12 [10-14]	13 [12-14]	0.018	0.048	0.98	-0.017	0.048	0.98		0.016	0.021	0.99	0.006	0.023	0.98	-0.026	0.018	0.38
	14	Targeted MS/MS	PC ae C36:5	11 [9.5-12]	11 [8.9-13]	11 [9.6-13]	0.025	0.049	0.98	0.0054	0.049	0.98		0.011	0.026	0.99	0.00046	0.023	1	-0.046	0.018	0.15
	15	Targeted MS/MS	PC ae C38:0	1.3 [1.1-1.6]	1.4 [1.2-1.6]	1.5 [1.3-1.7]	0.024	0.058	0.98	-0.011	0.059	0.98		0.05	0.054	0.99	-0.015	0.027	0.98	-0.044	0.021	0.24
	16	Targeted MS/MS	PC ae C38:1	1 [0.65-1.5]	1 [0.62-1.4]	0.97 [0.6-1.3]	-0.1	0.12	0.98	0.013	0.12	0.98		0.028	0.025	0.99	0.01	0.058	0.99	-0.027	0.044	0.67
	17	Targeted MS/MS	PC ae C38:2	1.9 [1.7-2.4]	1.9 [1.6-2.2]	2 [1.7-2.3]	-0.038	0.055	0.98	-0.059	0.055	0.98		0.0081	0.025	0.99	0.009	0.027	0.98	-0.026	0.02	0.42
	18	Targeted MS/MS	PC ae C38:3	2.8 [2.4-3.5]	2.7 [2.1-3.1]	2.8 [2.3-3.4]	-0.018	0.057	0.98	-0.078	0.058	0.98		0.0063	0.019	0.99	-0.03	0.026	0.98	-0.043	0.021	0.24
	19	Targeted MS/MS	PC ae C38:4	9.8 [8.7-12]	9.6 [8.1-11]	10 [9.2-11]	0.019	0.044	0.98	-0.029	0.044	0.98		0.0037	0.019	0.99	-0.01	0.021	0.98	-0.034	0.016	0.24
	20	Targeted MS/MS	PC ae C38:5	14 [13-16]	14 [11-16]	14 [12-16]	0.0013	0.043	1	0.0068	0.044	0.98		0.021	0.02	0.99	0.0029	0.021	0.99	-0.032	0.016	0.25
	21	Targeted MS/MS	PC ae C38:6	4.9 [4.3-5.9]	4.8 [4.3-5.9]	5.6 [4.6-6.2]	0.04	0.05	0.98	-0.0096	0.05	0.98		0.0066	0.027	0.99	0.0055	0.022	0.98	-0.042	0.018	0.17
	22	Targeted MS/MS	PC ae C40:1	0.94 [0.76-1.1]	0.96 [0.82-1.1]	1.1 [0.88-1.2]	0.026	0.061	0.98	-0.0069	0.061	0.98		0.017	0.023	0.99	-0.027	0.029	0.98	-0.026	0.022	0.46
	23	Targeted MS/MS	PC ae C40:2	1.1 [0.97-1.5]	1.1 [0.97-1.4]	1.2 [1-1.4]	0.03	0.053	0.98	-0.0049	0.053	0.99		0.004	0.031	0.99	-0.015	0.025	0.98	-0.035	0.019	0.29
	24	Targeted MS/MS	PC ae C40:3	1.1 [0.91-1.5]	1.2 [0.97-1.5]	1.3 [0.94-1.5]	0.00082	0.073	1	-0.0082	0.073	0.98		0.0062	0.019	0.99	-0.035	0.033	0.98	-0.035	0.026	0.42
	25	Targeted MS/MS	PC ae C40:4	2.4 [2.1-2.7]	2.4 [2-2.8]	2.5 [2.1-2.8]	0.0031	0.047	1	-0.012	0.047	0.98		0.0084	0.019	0.99	-0.018	0.021	0.98	-0.026	0.017	0.36
	26	Targeted MS/MS	PC ae C40:5	2.9 [2.5-3.4]	3 [2.4-3.3]	2.9 [2.6-3.5]	-0.0012	0.046	1	-0.024	0.046	0.98		0.028	0.019	0.99	-0.013	0.021	0.98	-0.034	0.017	0.25
	27	Targeted MS/MS	PC ae C40:6	3.9 [3.4-4.5]	3.8 [3.2-4.4]	4.2 [3.8-4.7]	0.033	0.045	0.98	-0.028	0.045	0.98		0.019	0.014	0.99	0.006	0.021	0.98	-0.046	0.016	0.13
	28	Targeted MS/MS	PC ae C42:0	0.95 [0.86-1.1]	0.95 [0.86-1.1]	0.98 [0.9-1]	0.0096	0.032	0.98	0.0051	0.032	0.98		0.025	0.024	0.99	0.0088	0.015	0.98	-0.0095	0.012	0.59
	29	Targeted MS/MS	PC ae C42:1	0.43 [0.37-0.54]	0.46 [0.37-0.54]	0.49 [0.42-0.54]	0.031	0.054	0.98	0.01	0.055	0.98		-0.0002	0.022	1	0.0064	0.026	0.98	-0.026	0.02	0.42
	30	Targeted MS/MS	PC ae C42:2	0.44 [0.37-0.52]	0.42 [0.34-0.47]	0.44 [0.38-0.51]	0.01	0.054	0.98	-0.067	0.054	0.98		0.0034	0.021	0.99	-0.03	0.025	0.98	-0.041	0.02	0.24
	31	Targeted MS/MS	PC ae C42:3	0.52 [0.45-0.6]	0.52 [0.43-0.59]	0.54 [0.48-0.63]	0.053	0.05	0.98	-0.0005	0.05	1		0.0016	0.026	0.99	-0.02	0.024	0.98	-0.028	0.018	0.35
	32	Targeted MS/MS	PC ae C42:4	0.69 [0.54-0.82]	0.7 [0.6-0.84]	0.73 [0.57-0.86]	0.085	0.061	0.98	0.038	0.061	0.98		-0.013	0.017	0.99	-0.015	0.029	0.98	-0.01	0.023	0.76
	33	Targeted MS/MS	PC ae C42:5	2.1 [1.9-2.4]	2.2 [1.9-2.5]	2.1 [2-2.4]	0.0095	0.039	0.98	0.0022	0.039	1		0.0085	0.026	0.99	-0.021	0.019	0.98	-0.015	0.014	0.5
	34	Targeted MS/MS	PC ae C44:3	0.097 [0.081-0.12]	0.097 [0.08-0.11]	0.1 [0.08-0.12]	-0.02	0.061	0.98	-0.046	0.061	0.98		-0.0013	0.023	0.99	-0.012	0.028	0.98	-0.029	0.022	0.42
	35	Targeted MS/MS	PC ae C44:4	0.29 [0.25-0.34]	0.29 [0.26-0.34]	0.3 [0.24-0.36]	0.067	0.055	0.98	0.039	0.056	0.98		-0.014	0.03	0.99	-0.02	0.025	0.98	-0.011	0.02	0.72
	36	Targeted MS/MS	PC ae C44:5	1.1 [0.91-1.4]	1.2 [0.98-1.5]	1.1 [1-1.3]	0.032	0.067	0.98	0.019	0.067	0.98		0.015	0.028	0.99	-0.019	0.033	0.98	-0.017	0.025	0.63
	37	Targeted MS/MS	PC ae C44:6	1.8 [1.4-2]	1.7 [1.6-2]	2 [1.6-2.3]	0.12	0.058	0.98	0.03	0.058	0.98		0.015	0.024	0.99	-0.0038	0.03	0.99	-0.026	0.022	0.45
Sphingolipids, μmol/L	1	Targeted MS/MS	SM (OH) C14.1	1.9 [1.7-2.3]	1.8 [1.5-2.2]	2 [1.7-2.5]	0.043	0.055	0.98	-0.065	0.056	0.98		0.008	0.024	0.99	0.024	0.026	0.98	-0.014	0.02	0.65
	2	Targeted MS/MS	SM (OH) C16.1	1.8 [1.5-2]	1.7 [1.5-1.9]	1.8 [1.6-2.1]	0.029	0.052	0.98	-0.043	0.052	0.98		0.021	0.022	0.99	-0.013	0.025	0.98	-0.025	0.019	0.42
	3	Targeted MS/MS	SM (OH) C22.1	8.1 [6.9-9.8]	8.3 [6.4-10]	9.1 [7.2-11]	0.05	0.056	0.98	-0.019	0.056	0.98		0.0065	0.022	0.99	0.0019	0.024	1	-0.046	0.02	0.17
	4	Targeted MS/MS	SM (OH) C22.2	5.1 [4.2-6.1]	5.3 [4.3-6.2]	5.4 [4.6-7.1]	0.062	0.052	0.98	-0.017	0.052	0.98		0.023	0.029	0.99	-0.011	0.023	0.98	-0.028	0.019	0.36
	5	Targeted MS/MS	SM (OH) C24.1	1 [0.83-1.4]	1.1 [0.87-1.2]	1.1 [0.86-1.2]	-0.02	0.068	0.98	-0.027	0.068	0.98		0.0044	0.018	0.99	0.0005	0.031	1	-0.036	0.024	0.37
	6	Targeted MS/MS	SM C16.0	83 [72-94]	79 [71-93]	85 [74-97]	0.019	0.042	0.98	-0.012	0.042	0.98		0.0043	0.022	0.99	0.0067	0.019	0.98	-0.022	0.015	0.39
	7	Targeted MS/MS	SM C16.1	8.6 [7.1-10]	8.6 [7-10]	9.1 [7.1-10]	0.015	0.048	0.98	-0.026	0.049	0.98		0.0039	0.028	0.99	0.017	0.023	0.98	0.0011	0.018	0.97
	8	Targeted MS/MS	SM C18.0	14 [12-18]	14 [11-17]	15 [12-18]	0.045	0.061	0.98	-0.025	0.061	0.98		-0.0054	0.029	0.99	-0.028	0.029	0.98	-0.042	0.022	0.27
	9	Targeted MS/MS	SM C18.1	5.7 [4.6-7.3]	5.7 [4.7-6.7]	6 [5-7.6]	0.037	0.063	0.98	-0.03	0.063	0.98		0.067	0.028	0.75	-0.032	0.031	0.98	-0.019	0.023	0.58
	10	Targeted MS/MS	SM C20.2	0.28 [0.23-0.35]	0.3 [0.22-0.36]	0.31 [0.28-0.4]	0.18	0.065	0.98	0.047	0.066	0.98		0.026	0.035	0.99	0.046	0.031	0.98	-0.021	0.024	0.57
	11	Targeted MS/MS	SM C22.3	0.46 [0.35-0.58]	0.46 [0.38-0.61]	0.52 [0.45-0.67]	0.17	0.084	0.98	0.091	0.084	0.98		0.016	0.023	0.99	0.0019	0.041	1	-0.047	0.031	0.36
	12	Targeted MS/MS	SM C24.0	22 [19-26]	22 [18-26]	23 [19-27]	0.0094	0.053	0.98	-0.0093	0.053	0.98		0.016	0.022	0.99	0.0029	0.025	0.99	-0.038	0.019	0.25
	13	Targeted MS/MS	SM C24.1	42 [35-49]	41 [34-47]	44 [39-49]	0.028	0.048	0.98	-0.0028	0.048	1		0.042	0.041	0.99	-0.0044	0.023	0.99	-0.047	0.017	0.14
	14	Targeted MS/MS	SM C26.0	0.15 [0.11-0.21]	0.17 [0.13-0.21]	0.17 [0.11-0.22]	0.04	0.089	0.98	0.099	0.089	0.98		0.037	0.05	0.99	0.0064	0.043	0.99	-0.038	0.032	0.45
	15	Targeted MS/MS	SM C26.1	0.19 [0.16-0.26]	0.2 [0.16-0.29]	0.22 [0.16-0.26]	0.013	0.1	0.98	0.051	0.1	0.98		-0.0073	0.027	0.99	-0.022	0.053	0.98	-0.055	0.036	0.36
Amino acids, μmol/L	1	Targeted MS/MS	Alanine	310 [250-360]	310 [260-400]	280 [240-330]	-0.095	0.056	0.98	0.02	0.056	0.98		0.0066	0.024	0.99	-0.019	0.028	0.98	0.016	0.021	0.6
	2	Targeted MS/MS	Asparagine	41 [36-46]	45 [38-49]	42 [35-46]	0.0062	0.051	0.98	0.069	0.051	0.98		-0.043	0.056	0.99	0.0083	0.025	0.98	0.026	0.018	0.39
	3	Targeted MS/MS	Aspartic acid	7.5 [4.6-10]	5.8 [4.6-9.4]	7.3 [4.7-9.2]	-0.12	0.13	0.98	-0.098	0.13	0.98		-0.034	0.027	0.99	-0.03	0.061	0.98	0.0046	0.048	0.97
	4	Targeted MS/MS	Citrulline	23 [19-27]	26 [23-29]	25 [20-28]	-0.014	0.057	0.98	0.065	0.057	0.98		0.021	0.019	0.99	-0.026	0.03	0.98	0.025	0.021	0.45
	5	Targeted MS/MS	Glutamic acid	60 [47-87]	55 [47-73]	55 [38-68]	-0.16	0.081	0.98	-0.084	0.081	0.98		0.0056	0.026	0.99	-0.063	0.042	0.98	-0.054	0.029	0.29
	6	Targeted MS/MS	Glutamine	630 [570-690]	650 [570-700]	630 [540-690]	-0.017	0.042	0.98	0.04	0.042	0.98		-0.056	0.04	0.99	0.01	0.02	0.98	0.018	0.015	0.45
	7	Targeted MS/MS	Glycine	260 [210-290]	240 [210-260]	230 [200-250]	-0.091	0.05	0.98	-0.028	0.05	0.98		0.013	0.018	0.99	-0.012	0.027	0.98	0.018	0.019	0.51
	8	Targeted MS/MS	Histidine	70 [62-80]	72 [66-79]	67 [63-76]	-0.037	0.035	0.98	0.041	0.035	0.98		0.0033	0.02	0.99	0.00018	0.019	1	-0.0011	0.013	0.97
	9	Targeted MS/MS	Isoleucine	43 [38-50]	46 [41-50]	44 [38-46]	0.022	0.043	0.98	0.046	0.043	0.98		0.015	0.021	0.99	0.02	0.021	0.98	0.02	0.016	0.43
	10	Targeted MS/MS	Leucine	91 [78-110]	96 [86-110]	93 [83-110]	0.037	0.043	0.98	0.056	0.043	0.98		0.029	0.024	0.99	0.032	0.022	0.98	0.025	0.016	0.35
	11	Targeted MS/MS	Lysine	96 [78-110]	100 [82-120]	100 [85-110]	0.058	0.051	0.98	0.084	0.051	0.98		-0.037	0.028	0.99	-0.0057	0.026	0.98	0.0033	0.019	0.93
	12	Targeted MS/MS	Ornithine	58 [49-74]	64 [52-78]	57 [45-70]	-0.037	0.062	0.98	0.051	0.062	0.98		0.0023	0.021	0.99	-0.011	0.03	0.98	0.023	0.023	0.51
	13	Targeted MS/MS	Phenylalanine	50 [44-56]	51 [48-56]	49 [43-55]	-0.0024	0.043	1	0.018	0.043	0.98		0.038	0.032	0.99	0.025	0.022	0.98	0.022	0.016	0.41
	14	Targeted MS/MS	Proline	150 [120-200]	150 [120-180]	140 [120-170]	-0.064	0.066	0.98	-0.0045	0.066	1		0.034	0.02	0.99	0.066	0.032	0.98	0.029	0.024	0.45
	15	Targeted MS/MS	Serine	110 [90-120]	110 [91-120]	100 [90-120]	0.013	0.04	0.98	0.044	0.04	0.98		0.019	0.026	0.99	0.022	0.021	0.98	0.0095	0.015	0.66
	16	Targeted MS/MS	Threonine	84 [74-100]	98 [78-120]	91 [81-110]	0.084	0.062	0.98	0.11	0.062	0.98		0.0082	0.035	0.99	0.027	0.027	0.98	0.031	0.023	0.41
	17	Targeted MS/MS	Tryptophan	33 [26-40]	38 [31-44]	39 [31-44]	0.11	0.081	0.98	0.085	0.081	0.98		0.0079	0.019	0.99	0.034	0.04	0.98	0.089	0.029	0.1
	18	Targeted MS/MS	Tyrosine	56 [48-65]	53 [47-60]	54 [47-59]	-0.018	0.045	0.98	-0.001	0.045	1		-0.056	0.068	0.99	0.042	0.022	0.98	0.043	0.016	0.15
Biogenic amines, μmol/L	1	Targeted MS/MS	Acetyl ornithine	0.99 [0.58-1.4]	1.1 [0.76-1.8]	0.84 [0.51-1.5]	-0.22	0.15	0.98	-0.0014	0.15	1		-0.0024	0.016	0.99	-0.013	0.075	0.99	-0.034	0.057	0.69
	2	Targeted MS/MS	Alpha-aminoadipic acid	0.54 [0.05-0.91]	0.61 [0.21-0.94]	0.76 [0.45-1]	0.53	0.27	0.98	0.32	0.27	0.98		-0.0017	0.028	0.99	0.059	0.14	0.98	-0.0058	0.098	0.97
	3	Targeted MS/MS	Asymmetric dimethylarginine	0.62 [0.58-0.7]	0.66 [0.61-0.72]	0.59 [0.52-0.68]	-0.048	0.038	0.98	0.043	0.038	0.98		-0.027	0.015	0.99	-0.0052	0.017	0.98	0.0052	0.014	0.81
	4	Targeted MS/MS	Kynurenine	1.9 [1.5-2.3]	1.9 [1.7-2.2]	1.8 [1.5-2.1]	0.0026	0.061	1	0.021	0.061	0.98		-0.011	0.021	0.99	0.0077	0.031	0.98	0.012	0.022	0.72
	5	Targeted MS/MS	Methionine_Sulfoxide	0.7 [0.61-0.8]	0.67 [0.58-0.82]	0.69 [0.56-0.75]	-0.057	0.057	0.98	0.025	0.057	0.98		-0.00036	0.028	1	-0.0061	0.022	0.98	-0.011	0.021	0.72
	6	Targeted MS/MS	Putrescine	0.11 [0.087-0.14]	0.12 [0.089-0.14]	0.097 [0.084-0.12]	-0.076	0.069	0.98	0.00028	0.069	1		-0.16	0.11	0.99	-0.059	0.037	0.98	-0.021	0.025	0.58
	7	Targeted MS/MS	Serotonin	0.12 [0.052-0.24]	0.12 [0.044-0.35]	0.13 [0.053-0.2]	-0.17	0.27	0.98	-0.25	0.27	0.98		0.013	0.045	0.99	-0.11	0.12	0.98	-0.031	0.097	0.84
	8	Targeted MS/MS	Spermidine	0.16 [0.14-0.23]	0.18 [0.16-0.23]	0.16 [0.13-0.22]	-0.052	0.087	0.98	0.025	0.087	0.98		0.0021	0.034	0.99	0.05	0.047	0.98	0.011	0.032	0.82
	9	Targeted MS/MS	Spermine	0.2 [0.15-0.22]	0.2 [0.16-0.22]	0.19 [0.14-0.21]	-0.11	0.071	0.98	-0.009	0.072	0.98		-0.027	0.037	0.99	0.016	0.036	0.98	-0.017	0.026	0.66
	10	Targeted MS/MS	Taurine	53 [41-73]	55 [42-75]	52 [40-72]	-0.021	0.08	0.98	-0.033	0.081	0.98		0.012	0.013	0.99	-0.054	0.038	0.98	-0.026	0.029	0.56
	11	Targeted MS/MS	Total dimethylarginine	0.95 [0.88-1]	0.99 [0.87-1.1]	0.93 [0.85-1]	-0.0044	0.033	0.98	0.018	0.033	0.98		0.087	0.13	0.99	-0.018	0.016	0.98	0.0032	0.012	0.88
	12	Targeted MS/MS	trans-OH-Proline	21 [18-25]	24 [20-27]	19 [17-24]	-0.068	0.063	0.98	0.12	0.063	0.98		-0.052	0.035	0.99	-0.018	0.03	0.98	0.022	0.023	0.53
Summary variables	1	Totals	Aromatic amino acids (AAA)	220 [190-240]	210 [200-240]	210 [190-220]	-0.0028	0.032	0.99	0.028	0.032	0.98		0.0015	0.018	0.99	0.02	0.015	0.98	0.025	0.011	0.19
	2	Totals	Branched chain amino acids (BCAA)	300 [260-340]	310 [290-340]	300 [270-330]	0.0096	0.04	0.98	0.029	0.04	0.98		-0.0063	0.018	0.99	0.025	0.02	0.98	0.023	0.014	0.34
	3	Ratios	Branched chain-to-Aromatic amino acids	1.4 [1.3-1.6]	1.5 [1.3-1.6]	1.5 [1.3-1.6]	0.012	0.039	0.98	0.0011	0.039	1		-0.0035	0.018	0.99	0.0045	0.02	0.98	-0.002	0.014	0.94
	4	Ratios	C2-to-C0	0.22 [0.14-0.37]	0.23 [0.14-0.33]	0.26 [0.17-0.31]	0.12	0.12	0.98	0.033	0.12	0.98		-0.17	0.17	0.99	0.017	0.056	0.98	-0.13	0.041	0.1
	5	Ratios	Citrulline-to-Arginine	0.31 [0.22-0.49]	0.38 [0.27-0.63]	0.3 [0.19-0.37]	-0.32	0.38	0.98	0.49	0.38	0.98		0.0025	0.034	0.99	0.035	0.18	0.99	0.023	0.14	0.94
	6	Ratios	Citrulline-to-Ornitine	0.39 [0.28-0.5]	0.42 [0.32-0.48]	0.41 [0.37-0.51]	0.023	0.068	0.98	0.014	0.068	0.98		-0.0098	0.035	0.99	-0.015	0.036	0.98	0.0015	0.025	0.97
	7	Totals	Essential amino acids	690 [610-740]	710 [660-770]	700 [600-770]	0.027	0.029	0.98	0.047	0.029	0.98		0.0078	0.014	0.99	0.019	0.014	0.98	0.021	0.011	0.25
	8	Ratios	Fischer ratio	2.9 [2.5-3.3]	3 [2.8-3.3]	3 [2.6-3.4]	0.02	0.04	0.98	0.024	0.04	0.98		0.011	0.015	0.99	-0.008	0.02	0.98	-0.008	0.014	0.72
	9	Totals	Glucogenic amino acids	1900 [1800-2100]	2000 [1800-2100]	1800 [1700-2000]	-0.038	0.03	0.98	0.011	0.03	0.98		0.021	0.017	0.99	0.007	0.015	0.98	0.015	0.011	0.41
	10	Totals	Ketogenic amino acids	190 [170-220]	200 [180-230]	200 [170-220]	0.045	0.038	0.98	0.065	0.038	0.98		0.0032	0.018	0.99	0.013	0.019	0.98	0.013	0.014	0.53
	11	Ratios	Kynurenine-to-Tryptophan	0.055 [0.045-0.072]	0.049 [0.044-0.065]	0.045 [0.04-0.067]	-0.11	0.075	0.98	-0.065	0.075	0.98		-0.17	0.17	0.99	-0.026	0.038	0.98	-0.077	0.027	0.12
	12	Ratios	Ornithine-to-Arginine	0.73 [0.55-1.3]	1 [0.63-1.9]	0.64 [0.49-0.92]	-0.34	0.39	0.98	0.48	0.39	0.98		0.015	0.045	0.99	0.05	0.18	0.98	0.021	0.14	0.94
	13	Ratios	Putrescine-to-Ornithine	550 [410-670]	570 [470-710]	560 [440-720]	0.038	0.094	0.98	0.051	0.094	0.98		-0.17	0.11	0.99	0.048	0.048	0.98	0.045	0.034	0.42
	14	Ratios	Serotonin-to-Tryptophan	0.0043 [0.0018-0.0073]	0.0031 [0.0013-0.0096]	0.0035 [0.0015-0.0066]	-0.28	0.27	0.98	-0.33	0.27	0.98		0.065	0.043	0.99	-0.14	0.12	0.98	-0.12	0.099	0.45
	15	Ratios	Spermidine-to-Putrescine	1.8 [1.2-2.2]	1.8 [1.4-2.2]	1.7 [1.3-2.2]	0.024	0.089	0.98	0.024	0.089	0.98		-0.011	0.034	0.99	0.11	0.044	0.97	0.032	0.032	0.51
	16	Ratios	Spermine-to-Spermidine	1.1 [0.84-1.4]	1.1 [0.84-1.3]	1 [0.83-1.3]	-0.057	0.076	0.98	-0.034	0.077	0.98		-0.16	0.17	0.99	-0.034	0.036	0.98	-0.029	0.028	0.51
	17	Totals	Total amino acids	2400 [2200-2700]	2400 [2200-2600]	2300 [2200-2500]	-0.022	0.028	0.98	0.02	0.028	0.98		0.009	0.013	0.99	0.01	0.014	0.98	0.017	0.01	0.32
	18	Ratios	Total dimethylarginine-to-L-Arginine	0.012 [0.0087-0.019]	0.014 [0.0098-0.026]	0.011 [0.0074-0.014]	-0.31	0.39	0.98	0.45	0.39	0.98		0.0057	0.022	0.99	0.043	0.18	0.98	0.001	0.14	0.99
	19	Ratios	Tyrosine-to-Phenylalanine	1.1 [0.95-1.3]	1 [0.95-1.2]	1.1 [1-1.2]	-0.016	0.045	0.98	-0.019	0.045	0.98		-0.057	0.11	0.99	0.016	0.024	0.98	0.021	0.016	0.42
	20	Totals	Urea cycle derivatives	300 [260-330]	290 [240-330]	300 [270-340]	0.034	0.044	0.98	-0.064	0.044	0.98		0.019	0.054	0.99	0.0019	0.019	0.99	-0.0017	0.016	0.96
Proteins	1	ELISA	Human Growth Hormone (GH), ng/mL	0.76 [0.35-1.8]	0.54 [0.31-1.9]	0.9 [0.35-1.3]	0.18	0.22	0.98	0.097	0.22	0.98		0.0079	0.038	0.99	-0.045	0.11	0.98	-0.074	0.082	0.56
	2	ELISA	Insulin growth factor 1 (IGF1), ng/mL	89 [65-110]	120 [86-180]	100 [67-120]	0.16	0.088	0.98	0.21	0.088	0.98		-0.033	0.046	0.99	0.011	0.043	0.98	0.16	0.03	<0.0001	***
	3	ELISA	Vitamin A Retinol Binding Protein (RBP), mg/mL	31 [26-45]	33 [27-46]	30 [25-40]	0.0056	0.094	1	0.083	0.094	0.98		-0.021	0.027	0.99	-0.071	0.048	0.98	-0.037	0.034	0.49
	4	ELISA	Vitamin D total, ng/mL	35 [30-40]	33 [27-38]	35 [26-46]	-0.014	0.069	0.98	-0.11	0.069	0.98		-0.02	0.038	0.99	-0.019	0.029	0.98	-0.012	0.025	0.76
	5	ELISA	Vitamin D Binding Protein (DBP), mg/mL	100 [79-130]	91 [76-110]	91 [77-120]	-0.031	0.085	0.98	-0.077	0.085	0.98		0.0056	0.076	0.99	-0.028	0.04	0.98	-0.013	0.031	0.79
	1	Millipore liver panel	Angiopoietin like 3 (ANGPLT3), ng/mL	15 [11-18]	13 [11-16]	12 [8.3-14]	-0.15	0.11	0.98	0.057	0.11	0.98		0.054	0.034	0.99	-0.073	0.057	0.98	-0.036	0.04	0.56
	2	Millipore liver panel	Angiopoietin like 4 (ANGPLT4), ng/mL	120 [88-150]	120 [100-170]	120 [100-150]	0.038	0.077	0.98	0.043	0.076	0.98		0.083	0.13	0.99	0.06	0.036	0.98	-0.027	0.028	0.51
	3	Millipore Adipokine panel	C-C motif chemokine ligand 2 (CCL2, a.k.a. MCP-1), ng/mL	180 [150-240]	170 [140-230]	160 [130-190]	-0.18	0.093	0.98	-0.11	0.093	0.98		0.015	0.037	0.99	0.012	0.046	0.98	-0.00034	0.035	0.99
	4	Millipore liver panel	Fibroblast growth factor 21 (FGF21), ng/mL	0.15 [0.06-0.23]	0.1 [0.04-0.2]	0.09 [0.033-0.13]	-0.77	0.28	0.98	-0.32	0.29	0.98		0.1	0.047	0.85	0.0047	0.14	1	-0.3	0.1	0.11
	5	Millipore liver panel	Fibroblast growth factor 23 (FGF23), ng/mL	0.058 [0.047-0.077]	0.058 [0.053-0.07]	0.058 [0.047-0.072]	-0.038	0.11	0.98	-0.041	0.11	0.98		0.087	0.056	0.98	0.087	0.056	0.98	-0.095	0.037	0.15
	6	Millipore Adipokine panel	Human nerve growth factor (NGF), ng/mL	9.5 [5.6-14]	8.7 [5.5-13]	9.1 [4.8-11]	-0.023	0.17	0.98	0.036	0.17	0.98		0.12	0.17	0.99	0.055	0.08	0.98	0.024	0.061	0.8
	7	Millipore Adipokine panel	Interleukin 6 (IL6), ng/mL	14 [2.9-22]	14 [2.7-20]	14 [4.6-20]	0.095	0.41	0.98	-0.16	0.41	0.98		0.1	0.075	0.99	0.009	0.2	1	-0.1	0.15	0.65
	8	Millipore Adipokine panel	Interleukin 8 (IL8), ng/mL	12 [9.4-19]	11 [8.8-14]	12 [9.1-16]	-0.093	0.13	0.98	-0.07	0.13	0.98		-0.0099	0.042	0.99	-0.022	0.068	0.98	0.0028	0.048	0.97
	9	Millipore Adipokine panel	Leptin (LEP), ng/mL	1600 [1200-2500]	1700 [1200-2500]	1300 [920-2300]	0.045	0.15	0.98	-0.031	0.15	0.98		-0.034	0.06	0.99	0.1	0.078	0.98	0.15	0.055	0.14
	10	Millipore Adipokine panel	Tumor necrosis factor alpha (TNF), ng/mL	20 [17-28]	19 [15-27]	19 [14-22]	-0.22	0.099	0.98	-0.087	0.1	0.98		-0.083	0.054	0.99	0.02	0.046	0.98	-0.058	0.037	0.35
Data are presented as median [interquartile range, IQR]. Metabolites are listed alphabetically within each class. Linear models were conducted on log transformed values; p-values were adjusted with Benjamini & Hochberg False Discovery Rate (FDR). Significance, FDR-corrected p-values <0.05. *one outlier value for height-for-age z-scores was removed. Interleukin 1B (IL1B), hepatocyte growth factor …
